# Supplementary material for: ﻿A new species of the genus Prosopistoma Latreille, 1833 (Ephemeroptera, Prosopistomatidae) from Morocco
Source: Zookeys. 2022 Aug 15;1117:203–18. doi: 10.3897/zookeys.1117.83539 (PMC9848781; doi:10.3897/zookeys.1117.83539)
Supplement: XML Treatment for Prosopistoma maroccanum [file zookeys.1117.83539-treatment1.xml]

<!DOCTYPE tp:taxon-treatment
  PUBLIC "-//TaxonX//DTD Taxonomic Treatment Publishing DTD v0 20100105//EN" "tax-treatment-NSO.dtd">
<tp:taxon-treatment xmlns:tp="http://www.plazi.org/taxpub"><tp:treatment-meta><kwd-group><label>Taxon classification</label><kwd>
                <named-content content-type="kingdom">Animalia</named-content>
              </kwd><kwd>
                <named-content content-type="order">Ephemeroptera</named-content>
              </kwd><kwd>
                <named-content content-type="family">Prosopistomatidae</named-content>
              </kwd></kwd-group><mixed-citation publication-type="journal"><person-group><name><surname>El Alami</surname><given-names>Majida</given-names></name><name><surname>Benlasri</surname><given-names>Mokhtar</given-names></name><name><surname>Sartori</surname><given-names>Michel</given-names></name><name><surname>Vuataz</surname><given-names>Laurent</given-names></name><name><surname>Ghamizi</surname><given-names>Mohamed</given-names></name></person-group><article-title>﻿A new species of the genus <italic><tp:taxon-name><tp:taxon-name-part taxon-name-part-type="genus" reg="Prosopistoma">Prosopistoma</tp:taxon-name-part></tp:taxon-name></italic> Latreille, 1833 (<tp:taxon-name><tp:taxon-name-part taxon-name-part-type="order">Ephemeroptera</tp:taxon-name-part></tp:taxon-name>, <tp:taxon-name><tp:taxon-name-part taxon-name-part-type="family">Prosopistomatidae</tp:taxon-name-part></tp:taxon-name>) from Morocco</article-title><source>Zookeys</source><day>15</day><month>08</month><year>2022</year><volume>1117</volume><fpage>203</fpage><lpage>218</lpage><pub-id pub-id-type="doi">10.3897/zookeys.1117.83539</pub-id></mixed-citation></tp:treatment-meta><tp:nomenclature><label>﻿</label><tp:taxon-name>
              <object-id xmlns:xlink="http://www.w3.org/1999/xlink" content-type="arpha" xlink:type="simple">7E5B6A0B-C240-54D1-860B-EFB396008C61</object-id>
              <tp:taxon-name-part taxon-name-part-type="genus" reg="Prosopistoma">Prosopistoma</tp:taxon-name-part>
              <tp:taxon-name-part taxon-name-part-type="species" reg="maroccanum">maroccanum</tp:taxon-name-part>
              <object-id xmlns:xlink="http://www.w3.org/1999/xlink" content-type="zoobank" xlink:type="simple">https://zoobank.org/9C03C91D-8E32-47C7-9FD1-DE01A7093072</object-id>
            </tp:taxon-name><tp:taxon-authority>El Alami, Benlasri &amp; Sartori</tp:taxon-authority><tp:taxon-status xmlns:xlink="http://www.w3.org/1999/xlink" xlink:type="simple">sp. nov.</tp:taxon-status></tp:nomenclature><tp:treatment-sec sec-type="material" id="SECID0EOMAE"><title>Material examined.</title><p><bold><italic>Holotype</italic></bold>: Morocco • 1 nymph in ethanol; Béni-Mellal Province, Oued Laabid, in Bzou village, <named-content xmlns:xlink="http://www.w3.org/1999/xlink" content-type="dwc:verbatimCoordinates" xlink:type="simple"><named-content content-type="geo-json" specific-use="{&#34;type&#34;:&#34;Point&#34;,&#34;coordinates&#34;:[-7.044067,32.101267]}" id="NCID0E3MAE" xlink:type="simple">32°6.076'N, 7°2.644'W</named-content></named-content>, 372 m alt., 14 December 2021, coll. M. Benlasri (<named-content xmlns:xlink="http://www.w3.org/1999/xlink" content-type="dwc:institutional_code" xlink:title="Museum of Zoology in Lausanne" xlink:href="http://grbio.org/institution/musee-zoologique-0" xlink:type="simple">MZL</named-content> GBIFCH01119080). <bold><italic>Paratypes</italic></bold>: Morocco • 1 nymph in ethanol, same data as holotype (<named-content xmlns:xlink="http://www.w3.org/1999/xlink" content-type="dwc:institutional_code" xlink:title="Museum of Zoology in Lausanne" xlink:href="http://grbio.org/institution/musee-zoologique-0" xlink:type="simple">MZL</named-content> GBIFCH01119081); 1 nymph on slide, same data as holotype (<named-content xmlns:xlink="http://www.w3.org/1999/xlink" content-type="dwc:institutional_code" xlink:title="Museum of Zoology in Lausanne" xlink:href="http://grbio.org/institution/musee-zoologique-0" xlink:type="simple">MZL</named-content> GBIFCH00608997; 7 nymphs in ethanol, same data as holotype (<abbrev xmlns:xlink="http://www.w3.org/1999/xlink" xlink:title="Laboratoire Ecologie, Systématique, Conservation de la Biodiversité" id="ABBRID0EQNAE" xlink:type="simple">LESCB</abbrev>); 1 nymph on slide, same data (<abbrev xmlns:xlink="http://www.w3.org/1999/xlink" xlink:title="Laboratoire Ecologie, Systématique, Conservation de la Biodiversité" id="ABBRID0EUNAE" xlink:type="simple">LESCB</abbrev>); 3 nymphs in ethanol, same sampling site, 08 May 2021; 4 nymphs in ethanol, same sampling site, 14 October 2021, Coll. M. Benlasri (<abbrev xmlns:xlink="http://www.w3.org/1999/xlink" xlink:title="Museum of Natural History in Marrakech" id="ABBRID0EYNAE" xlink:type="simple">MHNM</abbrev>) • 4 nymphs in ethanol, Béni-Mellal Province, Oued Laabid, in Imdahen village, <named-content xmlns:xlink="http://www.w3.org/1999/xlink" content-type="dwc:verbatimCoordinates" xlink:type="simple"><named-content content-type="geo-json" specific-use="{&#34;type&#34;:&#34;Point&#34;,&#34;coordinates&#34;:[-7.029400,32.137533]}" id="NCID0E6NAE" xlink:type="simple">32°8.252'N, 7°1.764'W</named-content></named-content>, 364 m alt., 06 March 2016, coll. H. Hajjani (<named-content xmlns:xlink="http://www.w3.org/1999/xlink" content-type="dwc:institutional_code" xlink:title="Museum of Zoology in Lausanne" xlink:href="http://grbio.org/institution/musee-zoologique-0" xlink:type="simple">MZL</named-content> GBIFCH00980869); 1 nymph on slide, same data (<named-content xmlns:xlink="http://www.w3.org/1999/xlink" content-type="dwc:institutional_code" xlink:title="Museum of Zoology in Lausanne" xlink:href="http://grbio.org/institution/musee-zoologique-0" xlink:type="simple">MZL</named-content> GBIFCH00970951); 5 nymphs in ethanol, same data (<abbrev xmlns:xlink="http://www.w3.org/1999/xlink" xlink:title="Laboratoire Ecologie, Systématique, Conservation de la Biodiversité" id="ABBRID0EMOAE" xlink:type="simple">LESCB</abbrev>); 5 nymphs in ethanol, same site, 08 May 2021; 7 nymphs in ethanol, same site, 14 October 2021, Coll. M. Benlasri (<abbrev xmlns:xlink="http://www.w3.org/1999/xlink" xlink:title="Museum of Natural History in Marrakech" id="ABBRID0EQOAE" xlink:type="simple">MHNM</abbrev>).</p></tp:treatment-sec><tp:treatment-sec sec-type="description" id="SECID0EUOAE"><title>Description.</title><p><bold>Nymph</bold> (in alcohol). Body length 3–4 mm excluding caudal filaments.</p><p>Notal shield (carapace) length along median suture 2 mm and total length of body 4.0 mm. Carapace (Fig. <xref ref-type="fig" rid="F3">3</xref>), wider than long, width/length ratio: 1.15–1.25; head width/length ratio:2.5, head width/carapace width ratio: 0.58–0.60; distance between eyes/head width ratio: ca 0.53 for male nymphs and 0.58 for female nymphs. Carapace flange relatively wide (Fig. <xref ref-type="fig" rid="F3">3</xref>).</p><fig id="F3" position="float" orientation="portrait"><object-id xmlns:xlink="http://www.w3.org/1999/xlink" content-type="doi" xlink:type="simple">10.3897/zookeys.1117.83539.figure3</object-id><object-id xmlns:xlink="http://www.w3.org/1999/xlink" content-type="arpha" xlink:type="simple">43542C82-AF3B-592B-AB3B-35BC759CA53E</object-id><label>Figure 3.</label><caption><p>Nymphal dorsal view of <italic><tp:taxon-name><tp:taxon-name-part taxon-name-part-type="genus" reg="Prosopistoma">Prosopistoma</tp:taxon-name-part><tp:taxon-name-part taxon-name-part-type="species" reg="maroccanum">maroccanum</tp:taxon-name-part></tp:taxon-name></italic> sp. nov.</p></caption><graphic xmlns:xlink="http://www.w3.org/1999/xlink" xlink:href="zookeys-1117-203_article-83539__-g003.jpg" position="float" orientation="portrait" xlink:type="simple" id="oo_729513.jpg"><uri content-type="original_file" xlink:type="simple">https://binary.pensoft.net/fig/729513</uri></graphic></fig><p><bold><italic>Head</italic>.</bold> Yellowish-brown, with a brownish spot above the median ocellus and between antennae (Fig. <xref ref-type="fig" rid="F3">3</xref>). Compound eyes roughly oval, blackish, slightly larger than oval lateral ocelli in male nymphs (Fig. <xref ref-type="fig" rid="F4">4A</xref>). Epicranial suture hardly discernible crossing the middle part of lateral ocelli, and between compound eyes and antennal bases (Fig. <xref ref-type="fig" rid="F4">4A</xref>) and progressing to the head’s lateral margin. Antennae 7-segmented (including scape and pedicel) in mature nymphs (Fig. <xref ref-type="fig" rid="F4">4B</xref>), 6-segmented in younger specimens (Fig. <xref ref-type="fig" rid="F4">4C</xref>); segment III shorter than the total length of segment IV–VI or VII (respectively 0.64× and 0.95×), length of segment III/segments IV–V ratio: 1.18–1.21; antennae not extending beyond the head’s anterior edge.</p><fig id="F4" position="float" orientation="portrait"><object-id xmlns:xlink="http://www.w3.org/1999/xlink" content-type="doi" xlink:type="simple">10.3897/zookeys.1117.83539.figure4</object-id><object-id xmlns:xlink="http://www.w3.org/1999/xlink" content-type="arpha" xlink:type="simple">3652FBF4-37E0-5BEC-8903-301D55110B9F</object-id><label>Figure 4.</label><caption><p><italic><tp:taxon-name><tp:taxon-name-part taxon-name-part-type="genus" reg="Prosopistoma">Prosopistoma</tp:taxon-name-part><tp:taxon-name-part taxon-name-part-type="species" reg="maroccanum">maroccanum</tp:taxon-name-part></tp:taxon-name></italic> sp. nov. <bold>A</bold> head of larva <bold>B</bold> antennae with 7 segments <bold>C</bold> antennae with 6 segments.</p></caption><graphic xmlns:xlink="http://www.w3.org/1999/xlink" xlink:href="zookeys-1117-203_article-83539__-g004.jpg" position="float" orientation="portrait" xlink:type="simple" id="oo_729514.jpg"><uri content-type="original_file" xlink:type="simple">https://binary.pensoft.net/fig/729514</uri></graphic></fig><p>Labrum (Fig. <xref ref-type="fig" rid="F5">5A</xref>) narrow, 3.25× broader than long, anterior margin convex in medial section and straight laterally, anterior margin fringed with fine setae.</p><fig id="F5" position="float" orientation="portrait"><object-id xmlns:xlink="http://www.w3.org/1999/xlink" content-type="doi" xlink:type="simple">10.3897/zookeys.1117.83539.figure5</object-id><object-id xmlns:xlink="http://www.w3.org/1999/xlink" content-type="arpha" xlink:type="simple">B0525CE5-7D2A-515D-8D94-61BA88FB9B6F</object-id><label>Figure 5.</label><caption><p><italic><tp:taxon-name><tp:taxon-name-part taxon-name-part-type="genus" reg="Prosopistoma">Prosopistoma</tp:taxon-name-part><tp:taxon-name-part taxon-name-part-type="species" reg="maroccanum">maroccanum</tp:taxon-name-part></tp:taxon-name></italic> sp. nov. <bold>A</bold> labrum (dorsal view) <bold>B</bold> right mandible (ventral view) <bold>C</bold> bristles arising from base of inner canine <bold>D</bold> left maxilla (ventral view) <bold>E</bold> canine (c) and moveable strong dentisetae (d1, d2, d3) <bold>F</bold> labium (ventral view) <bold>G</bold> labial-palp.</p></caption><graphic xmlns:xlink="http://www.w3.org/1999/xlink" xlink:href="zookeys-1117-203_article-83539__-g005.jpg" position="float" orientation="portrait" xlink:type="simple" id="oo_729515.jpg"><uri content-type="original_file" xlink:type="simple">https://binary.pensoft.net/fig/729515</uri></graphic></fig><p>Left and right mandibles similar (Fig. <xref ref-type="fig" rid="F5">5B</xref>). Outer canine distinctly longer and wider than inner canine with three apical teeth, inner one slightly longer than the two others. Outer margin of outer canine with 4–6 micro teeth, inner margin of outer canine with 4 or 5 micro teeth; first distal micro tooth large, conspicuous, more than twice as long and wider than others. Mandible inner canine, one-third shorter than outer canine, rod-shaped, apically bifurcate and forming a pair of elongate and thin pointed teeth with three subapical sharply pointed teeth. 6 or 7 long serrated bristles arising from base of inner canine (Fig. <xref ref-type="fig" rid="F5">5C</xref>); two first anterior bristles shorter than remaining, and one long simple bristle in the middle of outer margin of mandible.</p><p>Maxillae (Fig. <xref ref-type="fig" rid="F5">5D, E</xref>) crowned by a rigid canine and three moveable, strong dentisetae of subequal length (Fig. <xref ref-type="fig" rid="F5">5E</xref>). A row of 2 or 3 strong serrated bristles appear below the dentisetae and a single finer bristle on proximal part of sclerotized galea (Fig. <xref ref-type="fig" rid="F5">5E</xref>). Maxillary palp 3-segmented; segment II long and clearly longer than segment I (1.3–1.5 times) (Fig. <xref ref-type="fig" rid="F5">5D</xref>).</p><p>Labial palps 3-segmented, reaching front margin of labium (Fig. <xref ref-type="fig" rid="F5">5F</xref>). Labial palp segment II 0.9× length of segment I, segment III 0.5× length of segment II (Fig. <xref ref-type="fig" rid="F5">5G</xref>).</p><p><bold><italic>Thorax</italic>.</bold> Carapace yellowish brown, with distinct ornamentation (Fig. <xref ref-type="fig" rid="F6">6A</xref>) and four irregular brownish markings, two on each side of midline of central region of carapace at approximately 0.20× length of carapace from posterior margin of head (Fig. <xref ref-type="fig" rid="F3">3</xref>); also, there are markings from the anterior end of the carapace at approximately 60° angle to the midline; carapace flange and distal part of carapace transparent but not apparently translucent; relatively wide. Posteromedial part of carapace distinctly concave (Figs <xref ref-type="fig" rid="F3">3</xref>, <xref ref-type="fig" rid="F6">6A</xref>).</p><p><bold><italic>Legs</italic>.</bold> Fore femora with reticulate pattern on dorsal surface consisting of scale-like structures more accentuated at the anterior and posterior border (Fig. <xref ref-type="fig" rid="F6">6B</xref>); dorsal margin of femora with simple and fine setae; ventral margin of fore tibia with 6–8 pectinate setae (Fig. <xref ref-type="fig" rid="F6">6C</xref>). All tarsal claws sharp, slender, smooth, and without denticles.</p><p><bold><italic>Abdomen</italic>.</bold> Abdominal gills (Fig. <xref ref-type="fig" rid="F6">6D–F</xref>). Gill I upper portion lamellate with serrated margin, apically slightly asymmetric and rounded; lower section cleaved in numerous filaments with about 6–8 major branches divided into 17–22 filaments (Fig. <xref ref-type="fig" rid="F6">6D</xref>). Gill II with rectangular lamella (ratio width/length ca 1.10); posterior margin and outer lateral margin concave with short, pointed spines; inner lateral margin convex without spines (Fig. <xref ref-type="fig" rid="F6">6E</xref>), covering gills III–V appearing with multiple branching filaments, decreasing in number towards gill V (Fig. <xref ref-type="fig" rid="F6">6F</xref>); gill III with 6 main stems; gill VI conical in shape, very small and unbranched. Abdominal segments VII–IX apparently angular with straight posterior margins; posterolateral projections nearly symmetric, with straight inner margins and relatively pointed apex (Fig. <xref ref-type="fig" rid="F6">6G</xref>). Segment X rectangular, relatively longer than wider. Caudal filaments, retractile, short, plume-like.</p><fig id="F6" position="float" orientation="portrait"><object-id xmlns:xlink="http://www.w3.org/1999/xlink" content-type="doi" xlink:type="simple">10.3897/zookeys.1117.83539.figure6</object-id><object-id xmlns:xlink="http://www.w3.org/1999/xlink" content-type="arpha" xlink:type="simple">6086D9E5-7CDB-5707-AC69-F073426FF8CD</object-id><label>Figure 6.</label><caption><p><italic><tp:taxon-name><tp:taxon-name-part taxon-name-part-type="genus" reg="Prosopistoma">Prosopistoma</tp:taxon-name-part><tp:taxon-name-part taxon-name-part-type="species" reg="maroccanum">maroccanum</tp:taxon-name-part></tp:taxon-name></italic> sp. nov. <bold>A</bold> posteromedial part of carapace <bold>B</bold> scale-like pattern on femur (ventral view) <bold>C</bold> ventral margin of fore tibia <bold>D</bold> gill I <bold>E</bold> gill II <bold>F</bold> gill III <bold>G</bold> abdominal segments VII–IX.</p></caption><graphic xmlns:xlink="http://www.w3.org/1999/xlink" xlink:href="zookeys-1117-203_article-83539__-g006.jpg" position="float" orientation="portrait" xlink:type="simple" id="oo_729516.jpg"><uri content-type="original_file" xlink:type="simple">https://binary.pensoft.net/fig/729516</uri></graphic></fig><p><bold><italic>Imago</italic>.</bold> Not known.</p></tp:treatment-sec><tp:treatment-sec sec-type="Morphological remark" id="SECID0EXXAE"><title>Morphological remark.</title><p>As already mentioned by <xref ref-type="bibr" rid="B18">Gillies (1954)</xref> and <xref ref-type="bibr" rid="B26">Peters (1967)</xref>, and well documented by <xref ref-type="bibr" rid="B12">Dalkiran (2009)</xref> and <xref ref-type="bibr" rid="B33">Schletterer et al. (2016)</xref>, the number of segments forming the antenna is subject to some variation. In <italic><tp:taxon-name><tp:taxon-name-part taxon-name-part-type="genus" reg="Prosopistoma">P.</tp:taxon-name-part><tp:taxon-name-part taxon-name-part-type="species" reg="maroccanum">maroccanum</tp:taxon-name-part></tp:taxon-name></italic>, mature nymphs possess 7 segments, while younger ones have only 6 segments. Therefore, the ratio length of segment III vs length of the remaining segments is to be use cautiously and may have a taxonomic value only when applying to mature nymphs with 7 segments, since this ratio is around 0.95 (subequal) for 6-segmented antennae vs 0.65 (much shorter) for 7-segmented antennae.</p></tp:treatment-sec><tp:treatment-sec sec-type="diagnosis" id="SECID0EYYAE"><title>Diagnosis.</title><p>The nymph of <italic><tp:taxon-name><tp:taxon-name-part taxon-name-part-type="genus" reg="Prosopistoma">P.</tp:taxon-name-part><tp:taxon-name-part taxon-name-part-type="species" reg="maroccanum">maroccanum</tp:taxon-name-part></tp:taxon-name></italic> sp. nov. appears to be more closely similar to <italic><tp:taxon-name><tp:taxon-name-part taxon-name-part-type="genus" reg="Prosopistoma">P.</tp:taxon-name-part><tp:taxon-name-part taxon-name-part-type="species" reg="pennigerum">pennigerum</tp:taxon-name-part></tp:taxon-name></italic> than to <italic><tp:taxon-name><tp:taxon-name-part taxon-name-part-type="genus" reg="Prosopistoma">P.</tp:taxon-name-part><tp:taxon-name-part taxon-name-part-type="species" reg="alaini">alaini</tp:taxon-name-part></tp:taxon-name></italic> from Algeria (Table <xref ref-type="table" rid="T2">2</xref>).</p><table-wrap id="T2" position="float" orientation="portrait"><label>Table 2.</label><caption><p>Morphological discriminant characters between the seven <italic><tp:taxon-name><tp:taxon-name-part taxon-name-part-type="genus" reg="Prosopistoma">Prosopistoma</tp:taxon-name-part></tp:taxon-name></italic> species from the Western Palearctic.</p></caption><table id="TID0EX1AG" rules="all"><tbody><tr><th rowspan="1" colspan="1">Characters</th><th rowspan="1" colspan="1">
                      <italic>
                        <tp:taxon-name><tp:taxon-name-part taxon-name-part-type="genus" reg="Prosopistoma">P.</tp:taxon-name-part><tp:taxon-name-part taxon-name-part-type="species" reg="maroccanum">maroccanum</tp:taxon-name-part></tp:taxon-name>
                      </italic>
                    </th><th rowspan="1" colspan="1">
                      <italic>
                        <tp:taxon-name><tp:taxon-name-part taxon-name-part-type="genus" reg="Prosopistoma">P.</tp:taxon-name-part><tp:taxon-name-part taxon-name-part-type="species" reg="pennigerum">pennigerum</tp:taxon-name-part></tp:taxon-name>
                      </italic>
                    </th><th rowspan="1" colspan="1">
                      <italic>
                        <tp:taxon-name><tp:taxon-name-part taxon-name-part-type="genus" reg="Prosopistoma">P.</tp:taxon-name-part><tp:taxon-name-part taxon-name-part-type="species" reg="alaini">alaini</tp:taxon-name-part></tp:taxon-name>
                      </italic>
                    </th><th rowspan="1" colspan="1">
                      <italic>
                        <tp:taxon-name><tp:taxon-name-part taxon-name-part-type="genus" reg="Prosopistoma">P.</tp:taxon-name-part><tp:taxon-name-part taxon-name-part-type="species" reg="oronti">oronti</tp:taxon-name-part></tp:taxon-name>
                      </italic>
                    </th><th rowspan="1" colspan="1">
                      <italic>
                        <tp:taxon-name><tp:taxon-name-part taxon-name-part-type="genus" reg="Prosopistoma">P.</tp:taxon-name-part><tp:taxon-name-part taxon-name-part-type="species" reg="orhanelicum">orhanelicum</tp:taxon-name-part></tp:taxon-name>
                      </italic>
                    </th><th rowspan="1" colspan="1">
                      <italic>
                        <tp:taxon-name><tp:taxon-name-part taxon-name-part-type="genus" reg="Prosopistoma">P.</tp:taxon-name-part><tp:taxon-name-part taxon-name-part-type="species" reg="turcica">turcica</tp:taxon-name-part></tp:taxon-name>
                      </italic>
                    </th><th rowspan="1" colspan="1">
                      <italic>
                        <tp:taxon-name><tp:taxon-name-part taxon-name-part-type="genus" reg="Prosopistoma">P.</tp:taxon-name-part><tp:taxon-name-part taxon-name-part-type="species" reg="helenae">helenae</tp:taxon-name-part></tp:taxon-name>
                      </italic>
                    </th></tr><tr><td rowspan="1" colspan="1">Antennal segments in mature nymphs (<italic>N</italic>)</td><td rowspan="1" colspan="1">7</td><td rowspan="1" colspan="1">6</td><td rowspan="1" colspan="1">7</td><td rowspan="1" colspan="1">5</td><td rowspan="1" colspan="1">7</td><td rowspan="1" colspan="1">6</td><td rowspan="1" colspan="1">6</td></tr><tr><td rowspan="1" colspan="1">Antenna reaching/not reaching anterior margin of head</td><td rowspan="1" colspan="1">not reaching</td><td rowspan="1" colspan="1">reaching</td><td rowspan="1" colspan="1">not reaching</td><td rowspan="1" colspan="1">not reaching</td><td rowspan="1" colspan="1">not reaching</td><td rowspan="1" colspan="1">not reaching</td><td rowspan="1" colspan="1">reaching</td></tr><tr><td rowspan="1" colspan="1">Setae on the right mandible (<italic>N</italic>)</td><td rowspan="1" colspan="1">6–7</td><td rowspan="1" colspan="1">7–8</td><td rowspan="1" colspan="1">8–9</td><td rowspan="1" colspan="1">7–9</td><td rowspan="1" colspan="1">7</td><td rowspan="1" colspan="1">5</td><td rowspan="1" colspan="1">5</td></tr><tr><td rowspan="1" colspan="1">Subapical teeth on outer margin of outer canine (<italic>N</italic>)</td><td rowspan="1" colspan="1">6–7</td><td rowspan="1" colspan="1">6–8</td><td rowspan="1" colspan="1">5</td><td rowspan="1" colspan="1">6–9</td><td rowspan="1" colspan="1">7–8</td><td rowspan="1" colspan="1">4–5</td><td rowspan="1" colspan="1">4–6</td></tr><tr><td rowspan="1" colspan="1">Pectinate setae on inner margin of fore tibia (N)</td><td rowspan="1" colspan="1">6–8</td><td rowspan="1" colspan="1">10–11</td><td rowspan="1" colspan="1">10–14</td><td rowspan="1" colspan="1">6–7</td><td rowspan="1" colspan="1">9–10</td><td rowspan="1" colspan="1">7</td><td rowspan="1" colspan="1">6–7</td></tr><tr><td rowspan="1" colspan="1">Filaments on gill I (N)</td><td rowspan="1" colspan="1">17–22</td><td rowspan="1" colspan="1">24–28</td><td rowspan="1" colspan="1">21–23</td><td rowspan="1" colspan="1">12–14</td><td rowspan="1" colspan="1">&gt;40</td><td rowspan="1" colspan="1">20–22</td><td rowspan="1" colspan="1">15–17</td></tr><tr><td rowspan="1" colspan="1">Lateral outer margin of gill II</td><td rowspan="1" colspan="1">concave</td><td rowspan="1" colspan="1">concave</td><td rowspan="1" colspan="1">concave</td><td rowspan="1" colspan="1">concave</td><td rowspan="1" colspan="1">concave</td><td rowspan="1" colspan="1">straight</td><td rowspan="1" colspan="1">straight</td></tr><tr><td rowspan="1" colspan="1">Shape of distal medial margin of carapace</td><td rowspan="1" colspan="1">distinctly concave</td><td rowspan="1" colspan="1">shallowly concave</td><td rowspan="1" colspan="1">straight</td><td rowspan="1" colspan="1">distinctly concave</td><td rowspan="1" colspan="1">convex</td><td rowspan="1" colspan="1">distinctly concave</td><td rowspan="1" colspan="1">distinctly concave</td></tr><tr><td rowspan="1" colspan="1">Ornamentation of the carapace</td><td rowspan="1" colspan="1">distinct</td><td rowspan="1" colspan="1">distinct</td><td rowspan="1" colspan="1">indistinct</td><td rowspan="1" colspan="1">distinct</td><td rowspan="1" colspan="1">indistinct</td><td rowspan="1" colspan="1">distinct</td><td rowspan="1" colspan="1">indistinct</td></tr><tr><td rowspan="1" colspan="1">Ratio carapace width / length</td><td rowspan="1" colspan="1">1.15–1.25</td><td rowspan="1" colspan="1">0.8–0.9</td><td rowspan="1" colspan="1">1.1</td><td rowspan="1" colspan="1">1.1–1.2</td><td rowspan="1" colspan="1">1.1–1.4</td><td rowspan="1" colspan="1">1.13</td><td rowspan="1" colspan="1">1.2–1.3</td></tr><tr><td rowspan="1" colspan="1">Distribution</td><td rowspan="1" colspan="1">Morocco</td><td rowspan="1" colspan="1">Europe</td><td rowspan="1" colspan="1">Algeria</td><td rowspan="1" colspan="1">Levant</td><td rowspan="1" colspan="1">Turkey</td><td rowspan="1" colspan="1">Turkey</td><td rowspan="1" colspan="1">Iraq</td></tr></tbody></table></table-wrap><p>Indeed, it differs from the latter in several aspects, mainly the distinct ornamentation of the carapace, the lower number of setae on the right mandible (6 vs 8–9), the more numerous subapical teeth on outer margin of the outer canine (6–7 vs 5), the number of maxillary dentisetae (3 vs 4), the distinctly concave distal medial margin of carapace (almost straight in <italic><tp:taxon-name><tp:taxon-name-part taxon-name-part-type="genus" reg="Prosopistoma">P.</tp:taxon-name-part><tp:taxon-name-part taxon-name-part-type="species" reg="alaini">alaini</tp:taxon-name-part></tp:taxon-name></italic>), and above all by the fewer pectinate setae on the inner margin of fore tibia (7–8 vs 10–14). This last character also separates <italic><tp:taxon-name><tp:taxon-name-part taxon-name-part-type="genus" reg="Prosopistoma">P.</tp:taxon-name-part><tp:taxon-name-part taxon-name-part-type="species" reg="maroccanum">maroccanum</tp:taxon-name-part></tp:taxon-name></italic> from <italic><tp:taxon-name><tp:taxon-name-part taxon-name-part-type="genus" reg="Prosopistoma">P.</tp:taxon-name-part><tp:taxon-name-part taxon-name-part-type="species" reg="pennigerum">pennigerum</tp:taxon-name-part></tp:taxon-name></italic> (10–11), as well as the number of antennal segments in mature nymphs (7 vs 6), the antenna not reaching the anterior margin of the head (reaching in <italic><tp:taxon-name><tp:taxon-name-part taxon-name-part-type="genus" reg="Prosopistoma">P.</tp:taxon-name-part><tp:taxon-name-part taxon-name-part-type="species" reg="pennigerum">pennigerum</tp:taxon-name-part></tp:taxon-name></italic>), and the ratio width/length of the carapace higher in <italic><tp:taxon-name><tp:taxon-name-part taxon-name-part-type="genus" reg="Prosopistoma">P.</tp:taxon-name-part><tp:taxon-name-part taxon-name-part-type="species" reg="maroccanum">maroccanum</tp:taxon-name-part></tp:taxon-name></italic> (1.25 vs 0.9). Furthermore, gill I has the apical tip of the dorsal lamina shorter in <italic><tp:taxon-name><tp:taxon-name-part taxon-name-part-type="genus" reg="Prosopistoma">P.</tp:taxon-name-part><tp:taxon-name-part taxon-name-part-type="species" reg="maroccanum">maroccanum</tp:taxon-name-part></tp:taxon-name></italic> than in <italic><tp:taxon-name><tp:taxon-name-part taxon-name-part-type="genus" reg="Prosopistoma">P.</tp:taxon-name-part><tp:taxon-name-part taxon-name-part-type="species" reg="pennigerum">pennigerum</tp:taxon-name-part></tp:taxon-name></italic>. In addition, the ventral filamentous part possesses a number of main stems which overlap (7–8 vs 8–10) but with a greater number of filaments in <italic><tp:taxon-name><tp:taxon-name-part taxon-name-part-type="genus" reg="Prosopistoma">P.</tp:taxon-name-part><tp:taxon-name-part taxon-name-part-type="species" reg="pennigerum">pennigerum</tp:taxon-name-part></tp:taxon-name></italic> (24–28 vs 17–22). <italic><tp:taxon-name><tp:taxon-name-part taxon-name-part-type="genus" reg="Prosopistoma">Prosopistoma</tp:taxon-name-part><tp:taxon-name-part taxon-name-part-type="species" reg="maroccanum">maroccanum</tp:taxon-name-part></tp:taxon-name></italic> differs from <italic><tp:taxon-name><tp:taxon-name-part taxon-name-part-type="genus" reg="Prosopistoma">P.</tp:taxon-name-part><tp:taxon-name-part taxon-name-part-type="species" reg="oronti">oronti</tp:taxon-name-part></tp:taxon-name></italic> mainly by the number of antennal segments (5 in <italic><tp:taxon-name><tp:taxon-name-part taxon-name-part-type="genus" reg="Prosopistoma">P.</tp:taxon-name-part><tp:taxon-name-part taxon-name-part-type="species" reg="oronti">oronti</tp:taxon-name-part></tp:taxon-name></italic>) and the length of segment II of the antenna shorter compared to the following segments (longer in <italic><tp:taxon-name><tp:taxon-name-part taxon-name-part-type="genus" reg="Prosopistoma">P.</tp:taxon-name-part><tp:taxon-name-part taxon-name-part-type="species" reg="oronti">oronti</tp:taxon-name-part></tp:taxon-name></italic>). It differs from <italic><tp:taxon-name><tp:taxon-name-part taxon-name-part-type="genus" reg="Prosopistoma">P.</tp:taxon-name-part><tp:taxon-name-part taxon-name-part-type="species" reg="turcica">turcica</tp:taxon-name-part></tp:taxon-name></italic> mainly by the number of antennal segments (6) and the setation of the right mandible, from <italic><tp:taxon-name><tp:taxon-name-part taxon-name-part-type="genus" reg="Prosopistoma">P.</tp:taxon-name-part><tp:taxon-name-part taxon-name-part-type="species" reg="orhanelicum">orhanelicum</tp:taxon-name-part></tp:taxon-name></italic> by the fewer subapical teeth on inner margin of outer canine (4–5 vs 6–7), the shape of the distal medial margin of the carapace (convex in <italic><tp:taxon-name><tp:taxon-name-part taxon-name-part-type="genus" reg="Prosopistoma">P.</tp:taxon-name-part><tp:taxon-name-part taxon-name-part-type="species" reg="orhanelicum">orhanelicum</tp:taxon-name-part></tp:taxon-name></italic>), and the fewer pectinate setae on the inner margin of fore tibiae (9–10 in <italic><tp:taxon-name><tp:taxon-name-part taxon-name-part-type="genus" reg="Prosopistoma">P.</tp:taxon-name-part><tp:taxon-name-part taxon-name-part-type="species" reg="orhanelicum">orhanelicum</tp:taxon-name-part></tp:taxon-name></italic>). From <italic><tp:taxon-name><tp:taxon-name-part taxon-name-part-type="genus" reg="Prosopistoma">P.</tp:taxon-name-part><tp:taxon-name-part taxon-name-part-type="species" reg="helenae">helenae</tp:taxon-name-part></tp:taxon-name></italic>, <italic><tp:taxon-name><tp:taxon-name-part taxon-name-part-type="genus" reg="Prosopistoma">P.</tp:taxon-name-part><tp:taxon-name-part taxon-name-part-type="species" reg="maroccanum">maroccanum</tp:taxon-name-part></tp:taxon-name></italic> differs in having abdominal segments VII–IX angular (rounded in <italic><tp:taxon-name><tp:taxon-name-part taxon-name-part-type="genus" reg="Prosopistoma">P.</tp:taxon-name-part><tp:taxon-name-part taxon-name-part-type="species" reg="helenae">helenae</tp:taxon-name-part></tp:taxon-name></italic>) and in the number of antennal segments and length (antenna 6-segmented and reaching the anterior margin of the head in <italic><tp:taxon-name><tp:taxon-name-part taxon-name-part-type="genus" reg="Prosopistoma">P.</tp:taxon-name-part><tp:taxon-name-part taxon-name-part-type="species" reg="helenae">helenae</tp:taxon-name-part></tp:taxon-name></italic>).</p></tp:treatment-sec><tp:treatment-sec sec-type="ecology" id="SECID0E6NAG"><title>Ecology.</title><p><italic><tp:taxon-name><tp:taxon-name-part taxon-name-part-type="genus" reg="Prosopistoma">Prosopistoma</tp:taxon-name-part><tp:taxon-name-part taxon-name-part-type="species" reg="maroccanum">maroccanum</tp:taxon-name-part></tp:taxon-name></italic> sp. nov. was collected at two sites in the Laabid River, 117 km from Marrakech. The greatest density, 10 specimens, was recorded in December 2021 at site 2 (Imdahen locality; Fig. <xref ref-type="fig" rid="F7">7B</xref>). At this site, the bottom structure was composed of 70% pebbles, 20% gravel, and 10% silt. During the sampling campaign, water temperatures were 22.4–23.7 °C, dissolved oxygen 6.57–8.26 mg/l, pH 8.05–8.17, and conductivity 977–999 µS/cm. The channel, about 6 m wide and about 20 cm deep, had a moderate current velocity and turbid water. There was almost no riparian vegetation along the stream banks and no submerged macrophyte cover. <italic><tp:taxon-name><tp:taxon-name-part taxon-name-part-type="genus" reg="Prosopistoma">Prosopistoma</tp:taxon-name-part></tp:taxon-name></italic> species are very sensitive to organic pollution and habitat degradation (<xref ref-type="bibr" rid="B5">Barber-James 2010a</xref>). However, there are small villages near the two sampled locations (Fig. <xref ref-type="fig" rid="F7">7A, B</xref>) which probably increased the turbidity and organic pollution in the water. These impacts probably explain the low density, or the absence of this species, at other sampled sites. The ecological aspects such as microhabitat, nutrition, life history, and phenology of <italic><tp:taxon-name><tp:taxon-name-part taxon-name-part-type="genus" reg="Prosopistoma">P.</tp:taxon-name-part><tp:taxon-name-part taxon-name-part-type="species" reg="maroccanum">maroccanum</tp:taxon-name-part></tp:taxon-name></italic> sp. nov. should be further investigated.</p><fig id="F7" position="float" orientation="portrait"><object-id xmlns:xlink="http://www.w3.org/1999/xlink" content-type="doi" xlink:type="simple">10.3897/zookeys.1117.83539.figure7</object-id><object-id xmlns:xlink="http://www.w3.org/1999/xlink" content-type="arpha" xlink:type="simple">2D11E003-11EC-5F9D-B3ED-FF061D156DEB</object-id><label>Figure 7.</label><caption><p>Sampling sites of <italic><tp:taxon-name><tp:taxon-name-part taxon-name-part-type="genus" reg="Prosopistoma">Prosopistoma</tp:taxon-name-part><tp:taxon-name-part taxon-name-part-type="species" reg="maroccanum">maroccanum</tp:taxon-name-part></tp:taxon-name></italic> sp. nov. <bold>A</bold> site 1 (Bzou locality) <bold>B</bold> site 2 (Imdahen locality).</p></caption><graphic xmlns:xlink="http://www.w3.org/1999/xlink" xlink:href="zookeys-1117-203_article-83539__-g007.jpg" position="float" orientation="portrait" xlink:type="simple" id="oo_729517.jpg"><uri content-type="original_file" xlink:type="simple">https://binary.pensoft.net/fig/729517</uri></graphic></fig></tp:treatment-sec><ref-list><ref id="B18"><mixed-citation xmlns:xlink="http://www.w3.org/1999/xlink" xlink:type="simple"><person-group><name name-style="western"><surname>Gillies</surname><given-names>MT</given-names></name></person-group> (<year>1954</year>) <article-title>The adult stages of <italic><tp:taxon-name><tp:taxon-name-part taxon-name-part-type="genus">Prosopistoma</tp:taxon-name-part></tp:taxon-name></italic> Latreille (<tp:taxon-name><tp:taxon-name-part taxon-name-part-type="order">Ephemeroptera</tp:taxon-name-part></tp:taxon-name>) with descriptions of two new species from Africa.</article-title><source>Transactions of the Royal Entomological Society of London</source><volume>105</volume>(<issue>15</issue>): <fpage>355</fpage>–<lpage>372</lpage>. <ext-link xlink:type="simple" ext-link-type="doi" xlink:href="10.1111/j.1365-2311.1954.tb00768.x">https://doi.org/10.1111/j.1365-2311.1954.tb00768.x</ext-link></mixed-citation></ref><ref id="B26"><mixed-citation xmlns:xlink="http://www.w3.org/1999/xlink" xlink:type="simple"><person-group><name name-style="western"><surname>Peters</surname><given-names>WL</given-names></name></person-group> (<year>1967</year>) <article-title>New species of <italic><tp:taxon-name><tp:taxon-name-part taxon-name-part-type="genus">Prosopistoma</tp:taxon-name-part></tp:taxon-name></italic> from the Oriental Region (<tp:taxon-name><tp:taxon-name-part taxon-name-part-type="family">Prosopistomatidae</tp:taxon-name-part></tp:taxon-name>: <tp:taxon-name><tp:taxon-name-part taxon-name-part-type="order">Ephemeroptera</tp:taxon-name-part></tp:taxon-name>).</article-title><source>Tijdschrift voor Entomologie</source><volume>110</volume>: <fpage>207</fpage>–<lpage>222</lpage>.</mixed-citation></ref><ref id="B12"><mixed-citation xmlns:xlink="http://www.w3.org/1999/xlink" xlink:type="simple"><person-group><name name-style="western"><surname>Dalkiran</surname><given-names>N</given-names></name></person-group> (<year>2009</year>) <article-title>A new species of <italic><tp:taxon-name><tp:taxon-name-part taxon-name-part-type="genus">Prosopistoma</tp:taxon-name-part></tp:taxon-name></italic> Latreille, 1833 (<tp:taxon-name><tp:taxon-name-part taxon-name-part-type="order">Ephemeroptera</tp:taxon-name-part></tp:taxon-name>: <tp:taxon-name><tp:taxon-name-part taxon-name-part-type="family">Prosopistomatidae</tp:taxon-name-part></tp:taxon-name>) from northwestern Turkey.</article-title><source>Aquatic Insects</source><volume>31</volume>(<issue>2</issue>): <fpage>119</fpage>–<lpage>131</lpage>. <ext-link xlink:type="simple" ext-link-type="doi" xlink:href="10.1080/01650420802642414">https://doi.org/10.1080/01650420802642414</ext-link></mixed-citation></ref><ref id="B33"><mixed-citation xmlns:xlink="http://www.w3.org/1999/xlink" xlink:type="simple"><person-group><name name-style="western"><surname>Schletterer</surname><given-names>M</given-names></name><name name-style="western"><surname>Bauernfeind</surname><given-names>E</given-names></name><name name-style="western"><surname>Lechthaler</surname><given-names>W</given-names></name></person-group> (<year>2016</year>) <article-title>Larval redescription of <italic><tp:taxon-name><tp:taxon-name-part taxon-name-part-type="genus">Prosopistoma</tp:taxon-name-part><tp:taxon-name-part taxon-name-part-type="species">pennigerum</tp:taxon-name-part></tp:taxon-name></italic> (Müller, 1785) from the River Volga near Rzhev, Tver Region, Russia (<tp:taxon-name><tp:taxon-name-part taxon-name-part-type="class">Insecta</tp:taxon-name-part></tp:taxon-name>: <tp:taxon-name><tp:taxon-name-part taxon-name-part-type="order">Ephemeroptera</tp:taxon-name-part></tp:taxon-name>).</article-title><source>Zoosymposia</source><volume>11</volume>: <fpage>15</fpage>–<lpage>27</lpage>. <ext-link xlink:type="simple" ext-link-type="doi" xlink:href="10.11646/zoosymposia.11.1.6">https://doi.org/10.11646/zoosymposia.11.1.6</ext-link></mixed-citation></ref><ref id="B5"><mixed-citation xmlns:xlink="http://www.w3.org/1999/xlink" xlink:type="simple"><person-group><name name-style="western"><surname>Barber-James</surname><given-names>HM</given-names></name></person-group> (<year>2010a</year>) <article-title>Two new species of <tp:taxon-name><tp:taxon-name-part taxon-name-part-type="family">Prosopistomatidae</tp:taxon-name-part></tp:taxon-name> (<tp:taxon-name><tp:taxon-name-part taxon-name-part-type="order">Ephemeroptera</tp:taxon-name-part></tp:taxon-name>) from South Africa and Swaziland.</article-title><source>African Entomology</source><volume>18</volume>(<issue>1</issue>): <fpage>147</fpage>–<lpage>165</lpage>. <ext-link xlink:type="simple" ext-link-type="doi" xlink:href="10.4001/003.018.0112">https://doi.org/10.4001/003.018.0112</ext-link></mixed-citation></ref></ref-list></tp:taxon-treatment>
